# Supplementary material for: Sutureless versus Hand-Sewn Coronary Anastomoses: A Systematic Review and Meta-Analysis
Source: J Clin Med. 2022 Jan 29;11(3):749. doi: 10.3390/jcm11030749 (PMC8837108; doi:10.3390/jcm11030749)
Supplement: Supplementary file 1 [file jcm-11-00749-s001.zip]

Archive with 1 entries (1 files):
- jcm-1557083-supplementary.pdf
